# Supplementary material for: Analysis of Phosphodiesterase-5 (PDE5) Inhibitors in Modulating Inflammatory Markers in Humans: A Systematic Review and Meta-Analysis
Source: Int J Mol Sci. 2025 Jul 24;26(15):7155. doi: 10.3390/ijms26157155 (PMC12345901; doi:10.3390/ijms26157155)
Supplement: Supplementary file 1 [file ijms-26-07155-s001.zip]

Archive with 2 entries (2 files):
- Supplementary S1-PRISMA_2020_checklist_PDE5a inhibitor review.pdf
- Supplementary S2.pdf
